# Supplementary material for: Exploring the digesta- and mucosa-associated microbial community dynamics in the rumen and hindgut of goats from birth to adult
Source: Front Microbiol. 2023 Jun 15;14:1190348. doi: 10.3389/fmicb.2023.1190348 (PMC10311480; doi:10.3389/fmicb.2023.1190348)
Supplement: Supplementary file 2 [file Table_1.xlsx]

## Sheet: Sheet2
Table S7 The 13 predominant KEGG othologs pathways(kegg level 3) in digesta and mucosa sample of rumen, cecum and colon at the different ages （%).
Pathway level2	Pathway level3	Description	Digesta																									Mucosa
			Rumen								Cecum								Colon								Average	Rumen								Cecum								Colon
			DR0	DR14	DR28	DR42	DR56	DR4m	DR6m	DR18m	DCe0	DCe14	DCe28	DCe42	DCe56	DCe4m	DCe6m	DCe18m	DCo0	DCo14	DCo28	DCo42	DCo56	DCo4m	DCo6m	DCo18m		MR0	MR14	MR28	MR42	MR56	MR4m	MR6m	MR18m	MCe0	MCe14	MCe28	MCe42	MCe56	MCe4m	MCe6m	MCe18m	MCo0	MCo14	MCo28	MCo42	MCo56	MCo4m
Global and overview maps	ko01230	Biosynthesis of amino acids	5.19352	5.45942	5.84385	6.0879	6.35556	6.39339	6.32933	6.30553	4.73017	5.83678	6.31904	6.35753	6.63998	6.71983	6.63392	6.47401	4.51845	6.16956	6.25943	6.40155	6.56225	6.68746	6.63372	6.51182	6.14267	5.0442	6.0238	5.95243	6.11485	6.42994	6.48335	6.20058	6.45659	5.17506	5.82688	6.09339	6.30555	6.42934	6.54077	6.61183	6.35944	5.28702	5.92656	6.09702	6.39145	6.45512	6.50927
Global and overview maps	ko01200	Carbon metabolism	4.09367	4.31898	4.2106	3.98566	4.02777	4.14036	4.13742	4.15765	4.09293	4.03512	4.10404	4.0324	3.96763	4.07492	4.14842	4.20149	3.95739	4.00688	4.09015	4.05276	3.97139	4.09491	4.17542	4.20359	4.09507	4.16269	4.08187	4.27111	4.12483	4.0943	4.16973	4.21487	4.14126	4.03882	3.92156	4.09319	4.0431	3.92334	3.86434	3.76248	4.06059	4.19042	3.99406	4.0884	4.01751	3.99448	3.93806
Membrane transport	ko02010	ABC transporters	4.48102	2.48127	2.33654	2.19026	2.72434	2.61556	2.60812	2.87911	4.52034	4.78814	3.40561	3.63988	4.51741	3.80391	3.25141	2.97148	4.61969	4.67572	3.26805	3.56049	4.47537	3.69157	3.16516	2.9514	3.48424	3.96088	3.54495	2.61259	2.27851	3.08536	3.0995	2.52814	3.48624	4.25307	4.78104	3.25251	3.5429	5.2968	4.20404	4.29126	3.70153	3.09192	4.9677	3.36723	3.70224	4.40024	3.99878
Translation	ko03010	Ribosome	2.38302	3.84364	3.98768	3.80508	3.71794	3.77375	3.82174	3.75415	2.25214	3.48533	3.22255	3.17847	3.32636	3.65716	3.75044	3.73859	1.94312	3.50082	3.16043	3.24479	3.32352	3.71978	3.7641	3.76372	3.4216	2.62116	3.46947	3.86574	3.83609	3.70087	3.67454	3.76397	3.66749	2.93002	3.0487	3.06016	3.29681	3.03269	3.82321	3.94279	3.80097	3.03982	2.98996	3.12944	3.28559	3.28014	3.77012
Nucleotide metabolism	ko00230	Purine metabolism	2.6759	3.40275	3.37964	3.35279	3.21744	3.21416	3.27291	3.19888	2.46142	3.16234	2.97065	2.9759	3.04773	3.1113	3.09648	3.0975	2.29517	3.06723	2.97684	2.97	3.05309	3.13057	3.08205	3.08963	3.05426	2.70011	3.00633	3.29488	3.35197	3.27336	3.23217	3.31887	3.21197	2.92162	3.04027	2.96621	3.0438	3.03049	3.19979	3.20627	3.14756	2.84375	2.99315	3.0323	3.05538	3.06667	3.1572
Nucleotide metabolism	ko00240	Pyrimidine metabolism	2.24975	2.94242	2.90463	3.03178	2.83144	2.87343	2.93021	2.82362	1.90445	2.92831	2.69885	2.56448	2.61823	2.7869	2.78135	2.78233	1.73035	2.97977	2.651	2.57979	2.62467	2.81069	2.77837	2.79072	2.69156	2.11675	2.31876	2.72836	2.95068	2.80118	2.75906	2.87648	2.72717	2.43418	2.70874	2.58299	2.65215	2.54132	2.88139	2.90982	2.78552	2.27086	2.65255	2.66062	2.65146	2.61983	2.84741
Cellular community - prokaryotes	ko02024	Quorum sensing	2.83097	1.80097	1.83626	1.55059	1.80084	1.83957	1.83578	2.02784	2.74318	2.27085	1.9798	2.14408	2.41013	2.31485	2.20944	2.10526	2.77061	2.26711	1.92307	2.16886	2.40014	2.31085	2.19953	2.11147	2.1605	2.4643	2.01079	1.73679	1.61017	1.96363	1.99022	1.76188	2.14997	2.20201	2.23371	1.96167	2.11023	2.42772	2.29964	2.29663	2.35285	2.17496	2.27936	1.92638	2.1457	2.34309	2.20775
Signal transduction	ko02020	Two-component system	3.20363	1.69725	1.60853	1.39671	1.74067	1.67453	1.63131	1.87999	3.19186	2.38559	1.78501	2.03142	2.32097	2.06794	2.04195	1.97099	3.58396	2.30166	1.74691	2.06519	2.32895	2.08462	2.0432	1.9779	2.11503	2.93974	2.42653	1.83858	1.47132	1.87889	2.06591	1.77804	2.20285	3.04775	2.55612	1.79163	1.96006	2.36346	2.33929	2.44005	2.21553	2.90591	2.71998	1.80462	1.9808	2.18349	2.22415
Carbohydrate metabolism	ko00520	Amino sugar and nucleotide sugar metabolism	1.37731	1.82693	1.70624	2.05339	1.78395	1.70191	1.74618	1.69848	1.1744	1.87984	2.12417	2.02242	1.74781	1.66714	1.57951	1.57884	1.06032	1.91477	2.19875	1.96984	1.7686	1.6318	1.55404	1.57139	1.72242	1.2237	1.41369	1.58226	1.90297	1.82867	1.72951	1.72558	1.66602	1.51868	1.87879	2.17817	2.01688	1.99103	1.60906	1.52009	1.53483	1.37633	1.81978	2.14929	2.0017	1.84878	1.60053
Carbohydrate metabolism	ko00010	Glycolysis / Gluconeogenesis	1.77435	1.69664	1.70168	1.80093	1.70114	1.67531	1.71422	1.66516	1.35972	1.82982	1.67887	1.71062	1.69886	1.70565	1.67199	1.66876	1.25727	1.72206	1.71572	1.68792	1.70625	1.69122	1.65847	1.66765	1.67334	1.369	1.29333	1.57174	1.76729	1.69396	1.63517	1.72355	1.58633	1.45657	1.67782	1.68107	1.73096	1.80977	1.68539	1.66056	1.6181	1.39648	1.67156	1.72267	1.75645	1.74682	1.68842
Carbohydrate metabolism	ko00620	Pyruvate metabolism	1.79121	1.59674	1.51884	1.39614	1.46448	1.49219	1.49569	1.49801	1.53929	1.65381	1.73367	1.62325	1.58976	1.64499	1.68143	1.67215	1.49645	1.65445	1.72868	1.65182	1.58866	1.66242	1.69227	1.68224	1.60619	1.58648	1.58844	1.5594	1.43777	1.42289	1.45244	1.44284	1.48403	1.59404	1.64111	1.72407	1.60649	1.49478	1.60783	1.58512	1.67117	1.5643	1.63634	1.73382	1.59262	1.55124	1.57932
Translation	ko00970	Aminoacyl-tRNA biosynthesis	1.30126	1.6957	1.77623	1.61934	1.65448	1.68092	1.69462	1.69745	1.12632	1.70536	1.4773	1.47512	1.59778	1.69945	1.70616	1.67897	0.989714	1.71866	1.44141	1.50189	1.58917	1.72156	1.70782	1.69	1.58111	1.25959	1.61556	1.74311	1.65182	1.62491	1.63189	1.64749	1.66379	1.38216	1.48548	1.40497	1.50871	1.46215	1.72921	1.76038	1.7408	1.42373	1.46199	1.44642	1.51633	1.54666	1.68578
Energy metabolism	ko00190	Oxidative phosphorylation	1.56442	1.68327	1.69615	1.67019	1.5995	1.60923	1.62582	1.5618	1.61403	1.18553	1.48677	1.54036	1.45414	1.56009	1.61056	1.65119	1.55169	1.17086	1.49847	1.5533	1.46092	1.55213	1.61885	1.63525	1.5481	1.73317	2.20607	2.0011	1.75878	1.61366	1.62377	1.80151	1.58069	1.66082	1.29343	1.5257	1.5678	1.44162	1.41462	1.41594	1.52813	1.95325	1.26013	1.5051	1.53093	1.51395	1.50539
[truncated: 3 more columns]
