# Supplementary material for: Exploring the digesta- and mucosa-associated microbial community dynamics in the rumen and hindgut of goats from birth to adult
Source: Front Microbiol. 2023 Jun 15;14:1190348. doi: 10.3389/fmicb.2023.1190348 (PMC10311480; doi:10.3389/fmicb.2023.1190348)
Supplement: Supplementary file 3 [file Table_2.xlsx]

## Sheet: Sheet1
Table S9 Signiﬁcant difference of 13 predominant KEGG gene pathways of bacterial microbiota at different ages in digesta and mucosa of rumen, cecum, and colon.
Pathway level2	Pathway level3	Description	Digesta																														Mucosa
			Rumen								SEM	P	Cecum								SEM	P	Colon								SEM	P	Rumen								SEM	P	Cecum
			0 d	14 d	28 d	42 d	56 d	4 m	6 m	18 m			0 d	14 d	28 d	42 d	56 d	4 m	6 m	18 m			0 d	14 d	28 d	42 d	56 d	4 m	6 m	18 m			0 d	14 d	28 d	42 d	56 d	4 m	6 m	18 m			0 d	14 d	28 d	42 d	56 d	4 m	6 m
Global and overview maps	ko01230	Biosynthesis of amino acids	5.194e	5.459d	5.844c	6.088b	6.356a	6.393a	6.329a	6.306ab	0.092	＜0.001	4.730c	5.837b	6.319ab	6.358ab	6.640a	6.720a	6.634a	6.474a	0.136	＜0.001	4.518b	6.170a	6.259a	6.402a	6.562a	6.687a	6.634a	6.512a	0.143	＜0.001	5.044d	6.024c	5.952c	6.115bc	6.430a	6.483a	6.201ab	6.457a	0.092	＜0.001	5.175c	5.827bc	6.093ab	6.306ab	6.429ab	6.541a	6.612a
Global and overview maps	ko01200	Carbon metabolism	4.094bcd	4.319a	4.211ab	3.986d	4.028cd	4.140bc	4.137bc	4.158b	0.023	0.001	4.093	4.035	4.104	4.032	3.968	4.075	4.148	4.201	0.019	0.053	3.957	4.007	4.09	4.053	3.971	4.095	4.175	4.204	0.021	0.051	4.163	4.082	4.271	4.125	4.094	4.17	4.215	4.141	0.024	0.387	4.039	3.922	4.093	4.043	3.923	3.864	3.762
Membrane transport	ko02010	ABC transporters	4.481a	2.481bcd	2.337cd	2.19d	2.724bc	2.616bcd	2.608bcd	2.879b	0.147	＜0.001	4.52ab	4.788a	3.406d	3.640cd	4.517ab	3.804bc	3.251d	2.971d	0.162	0.002	4.620a	4.676a	4.475a	3.560b	3.268b	3.692b	3.165b	2.951b	0.158	＜0.001	4.572a	3.545ab	2.613b	2.279b	2.528b	3.099ab	3.085ab	3.486ab	0.197	0.043	4.253	4.781	3.253	3.543	5.297	4.204	4.291
Translation	ko03010	Ribosome	2.383c	3.844ab	3.988a	3.805ab	3.718b	3.774ab	3.822ab	3.754b	0.102	＜0.001	2.252c	3.485ab	3.223ab	3.178b	3.326ab	3.657a	3.750a	3.739a	0.099	＜0.001	1.943c	3.501ab	3.160b	3.245b	3.324ab	3.720a	3.764a	3.764a	0.117	＜0.001	2.621b	3.469a	3.866a	3.836a	3.701a	3.675a	3.764a	3.667a	0.081	0.001	2.930b	3.049b	3.060b	3.297b	3.033b	3.823a	3.943a
Nucleotide metabolism	ko00230	Purine metabolism	2.676d	3.403a	3.380a	3.353ab	3.217bc	3.214bc	3.273abc	3.199c	0.047	＜0.001	2.461b	3.162a	2.971a	2.976a	3.048a	3.111a	3.096a	3.098a	0.044	＜0.001	2.295b	3.067a	2.977a	2.970a	3.053a	3.131a	3.082a	3.090a	0.052	＜0.001	2.700b	3.006ab	3.295a	3.352a	3.273a	3.232a	3.319a	3.212a	0.045	0.047	2.922	3.04	2.966	3.044	3.03	3.2	3.206
Nucleotide metabolism	ko00240	Pyrimidine metabolism	2.250c	2.942ab	2.905ab	3.032a	2.831b	2.873b	2.930ab	2.824b	0.049	＜0.001	1.904b	2.928a	2.699a	2.564a	2.618a	2.787a	2.781a	2.782a	0.064	0.002	1.730b	2.980a	2.651a	2.580a	2.625a	2.811a	2.778a	2.791a	0.075	＜0.001	2.117b	2.319b	2.728a	2.951a	2.801a	2.759a	2.876a	2.727a	0.057	0.001	2.434	2.709	2.583	2.652	2.541	2.881	2.91
Cellular community - prokaryotes	ko02024	Quorum sensing	2.831a	1.801c	1.836bc	1.551d	1.801c	1.840bc	1.836bc	2.028b	0.077	＜0.001	2.743	2.271	1.98	2.144	2.41	2.315	2.209	2.105	0.055	0.127	2.771	2.267	1.923	2.169	2.4	2.311	2.2	2.111	0.056	0.061	2.464	2.011	1.737	1.61	1.964	1.99	1.762	2.15	0.065	0.064	2.202	2.234	1.962	2.11	2.428	2.3	2.297
Signal transduction	ko02020	Two-component system	3.204a	1.697bc	1.609cd	1.397d	1.741bc	1.675bc	1.631c	1.880b	0.112	＜0.001	3.192a	2.386b	1.785d	2.031bcd	2.321bc	2.068bcd	2.042bcd	1.971cd	0.091	＜0.001	3.584a	2.302b	1.747c	2.065bc	2.329b	2.085bc	2.043bc	1.978bc	0.111	＜0.001	2.94	2.427	1.839	1.471	1.879	2.066	1.778	2.203	0.103	0.073	3.048	2.556	1.792	1.96	2.363	2.339	2.44
Carbohydrate metabolism	ko00520	Amino sugar and nucleotide sugar metabolism	1.377d	1.827b	1.706bc	2.053a	1.784bc	1.702c	1.746bc	1.698c	0.038	＜0.001	1.174d	1.880abc	2.124a	2.022ab	1.748bc	1.667c	1.580cd	1.579cd	0.06	0.001	1.060d	1.915abc	2.199a	1.970ab	1.769abc	1.632bc	1.554c	1.571bc	0.068	0.001	1.224c	1.414bc	1.582abc	1.903a	1.829a	1.730ab	1.726ab	1.666abc	0.048	0.028	1.519b	1.879ab	2.178a	2.017a	1.991a	1.609b	1.520b
Carbohydrate metabolism	ko00010	Glycolysis / Gluconeogenesis	1.774ab	1.697bc	1.702bc	1.801a	1.701bc	1.675c	1.714bc	1.665c	0.012	0.017	1.360c	1.830a	1.679ab	1.711ab	1.699ab	1.706ab	1.672b	1.669b	0.027	＜0.001	1.257b	1.722a	1.716a	1.688a	1.706a	1.691a	1.658a	1.668a	0.03	＜0.001	1.369c	1.293c	1.572b	1.767a	1.694ab	1.635ab	1.724ab	1.586b	0.037	＜0.001	1.457c	1.678b	1.681ab	1.731ab	1.810a	1.685ab	1.661b
Carbohydrate metabolism	ko00620	Pyruvate metabolism	1.791a	1.597b	1.519c	1.396e	1.464d	1.492cd	1.496cd	1.498cd	0.024	＜0.001	1.539	1.654	1.734	1.623	1.59	1.645	1.681	1.672	0.013	0.064	1.496c	1.654ab	1.729a	1.652ab	1.589bc	1.662ab	1.692a	1.682a	0.015	0.001	1.624	1.588	1.559	1.438	1.423	1.452	1.443	1.484	0.017	0.054	1.594b	1.641ab	1.724a	1.606b	1.495c	1.608b	1.585bc
Translation	ko00970	Aminoacyl-tRNA biosynthesis	1.301c	1.696ab	1.776a	1.619b	1.654b	1.681b	1.695ab	1.697ab	0.029	＜0.001	1.126c	1.705a	1.477b	1.475b	1.598ab	1.699a	1.706a	1.679ab	0.041	＜0.001	0.990d	1.441c	1.502bc	1.589abc	1.719a	1.722a	1.708a	1.690ab	0.049	＜0.001	1.260b	1.616a	1.743a	1.652a	1.625a	1.632a	1.647a	1.664a	0.03	0.001	1.382b	1.485b	1.405b	1.509ab	1.462b	1.729a	1.760a
Energy metabolism	ko00190	Oxidative phosphorylation	1.564	1.683	1.696	1.67	1.599	1.609	1.626	1.562	0.017	0.275	1.614a	1.186b	1.487a	1.540a	1.454a	1.560a	1.611a	1.651a	0.037	0.014	1.552a	1.171b	1.498a	1.553a	1.461a	1.552a	1.619a	1.635a	0.035	0.003	1.540b	2.206a	2.001ab	1.759ab	1.614b	1.624b	1.802ab	1.581b	0.062	0.045	1.661	1.293	1.526	1.568	1.442	1.415	1.416
[truncated: 13 more columns]
