# Supplementary material for: Exploring the digesta- and mucosa-associated microbial community dynamics in the rumen and hindgut of goats from birth to adult
Source: Front Microbiol. 2023 Jun 15;14:1190348. doi: 10.3389/fmicb.2023.1190348 (PMC10311480; doi:10.3389/fmicb.2023.1190348)
Supplement: Supplementary file 4 [file Table_3.xlsx]

## Sheet: Sheet2
Table S10 Comparison of 13 predominant KEGG gene pathways (KEGG level 3) of bacterial microbiota between in digesta and mucosa sample of rumen, cecum, and colon.
Pathway level2	Pathway level3	Description	Rumen			Cecum			Colon
			digesta	mucosa	P	digesta	mucosa	P	digesta	mucosa	P
Global and overview maps	ko01230	Biosynthesis of amino acids	5.996±0.451	6.100±0.449
Global and overview maps	ko01200	Carbon metabolism	4.133±0.115	4.145±0.117
Membrane transport	ko02010	ABC transporters	2.790±0.718	3.145±0.965
Translation	ko03010	Ribosome	3.636±0.500	3.596±0.397
Nucleotide metabolism	ko00230	Purine metabolism	3.215±0.232	3.195±0.220
Nucleotide metabolism	ko00240	Pyrimidine metabolism	2.823±0.239	2.679±0.281
Cellular community - prokaryotes	ko02024	Quorum sensing	1.939±0.379	0.943±0.317
Signal transduction	ko02020	Two-component system	1.854±0.548	2.036±0.507
Carbohydrate metabolism	ko00520	Amino sugar and nucleotide sugar metabolism	1.737±0.186	1.653±0.236
Carbohydrate metabolism	ko00010	Glycolysis / Gluconeogenesis	1.716±0.058	1.577±0.183
Carbohydrate metabolism	ko00620	Pyruvate metabolism	1.532±0.116	1.502±0.084
Translation	ko00970	Aminoacyl-tRNA biosynthesis	1.640±0.142	1.610±0.148
Energy metabolism	ko00190	Oxidative phosphorylation	1.626±0.083	1.766±0.301
			3.14474	0.965431
			3.63644	0.499935
			3.59594	0.397222
			3.21454	0.231774
			3.19478	0.220116
			2.82334	0.239114
			2.67913	0.280622
			1.93943	0.378524
			1.94334	0.317147
			1.85393	0.548019
			2.036	0.506978
			1.73679	0.185666
			1.65281	0.236441
			1.71619	0.0581501
			1.57692	0.182855
			1.53173	0.115753
			1.50164	0.08401
			1.64044	0.142463
			1.6095	0.148026
			1.62603	0.0829276
			1.76622	0.301403
